# Supplementary material for: Identification and validation of key autophagy-related genes in lupus nephritis by bioinformatics and machine learning
Source: PLoS One. 2025 Jan 27;20(1):e0318280. doi: 10.1371/journal.pone.0318280 (PMC11771862; doi:10.1371/journal.pone.0318280)
Supplement: S1 Raw data — (XLSX) [file pone.0318280.s005.xlsx]

## Sheet: Dataset Acquisition
Data set download url: https://www.ncbi.nlm.nih.gov/geo/query/acc.cgi?acc=GSE112943
Data set download url: https://www.ncbi.nlm.nih.gov/geo/query/acc.cgi?acc=GSE32591

## Sheet: Autophagy-related genes
Autophagy-related genes
ARGs
AMBRA1
APOL1
ARNT
ARSA
ARSB
ATF4
ATF6
ATG10
ATG12
ATG16L1
ATG16L2
ATG2A
ATG2B
ATG3
ATG4A
ATG4B
ATG4C
ATG4D
ATG5
ATG7
ATG9A
ATG9B
ATIC
BAG1
BAG3
BAK1
BAX
BCL2
BCL2L1
BECN1
BID
BIRC5
BIRC6
BNIP1
BNIP3
BNIP3L
C12orf44
C17orf88
CALCOCO2
CAMKK2
CANX
CAPN1
CAPN10
CAPN2
CAPNS1
CASP1
CASP3
CASP4
CASP8
CCL2
CCR2
CD46
CDKN1A
CDKN1B
CDKN2A
CFLAR
CHMP2B
CHMP4B
CLN3
CTSB
CTSD
CTSL1
CX3CL1
CXCR4
DAPK1
DAPK2
DDIT3
DIRAS3
DLC1
DNAJB1
DNAJB9
DRAM1
EDEM1
EEF2
EEF2K
EGFR
EIF2AK2
EIF2AK3
EIF2S1
EIF4EBP1
EIF4G1
ERBB2
ERN1
ERO1L
FADD
FAM48A
FAS
FKBP1A
FKBP1B
FOS
FOXO1
FOXO3
GAA
GABARAP
GABARAPL1
GABARAPL2
GAPDH
GNAI3
GNB2L1
GOPC
GRID1
GRID2
HDAC1
HDAC6
HGS
HIF1A
HSP90AB1
HSPA5
HSPA8
HSPB8
IFNG
IKBKB
IKBKE
IL24
IRGM
ITGA3
ITGA6
ITGB1
ITGB4
ITPR1
KIAA0226
KIAA0652
KIAA0831
KIF5B
KLHL24
LAMP1
LAMP2
MAP1LC3A
MAP1LC3B
MAP1LC3C
MAP2K7
MAPK1
MAPK3
MAPK8
MAPK8IP1
MAPK9
MBTPS2
MLST8
MTMR14
MTOR
MYC
NAF1
NAMPT
NBR1
NCKAP1
NFE2L2
NFKB1
NKX2-3
NLRC4
NPC1
NRG1
NRG2
NRG3
P4HB
PARK2
PARP1
PEA15
PELP1
PEX14
PEX3
PIK3C3
PIK3R4
PINK1
PPP1R15A
PRKAB1
PRKAR1A
PRKCD
PRKCQ
PTEN
PTK6
RAB11A
RAB1A
RAB24
RAB33B
RAB5A
RAB7A
RAC1
RAF1
RB1
RB1CC1
RELA
RGS19
RHEB
RPS6KB1
RPTOR
SAR1A
SERPINA1
SESN2
SH3GLB1
SIRT1
SIRT2
SPHK1
SPNS1
SQSTM1
ST13
STK11
TBK1
TM9SF1
TMEM49
TMEM74
TNFSF10
TP53
TP53INP2
TP63
TP73
TSC1
TSC2
TUSC1
ULK1
ULK2
ULK3
USP10
UVRAG
VAMP3
VAMP7
VEGFA
WDFY3
WDR45
WDR45L
WIPI1
WIPI2
ZFYVE1
ATG7
ATG10
DEPTOR
ATG9A
ATG2A
COASY
ULK1
BECN1
ATG12
MTOR
PIK3R4
PIK3C3
ATG16L1
ATG3
ATG5
ATG13
RB1CC1
ATG14
WIPI1
MAP1LC3A
ULK2
ATG4A
WIPI2
PRKAA1
AMBRA1
RPTOR
ATG101
MLST8
UVRAG
AKT1S1
ZFYVE1
TSC1
TSC2
PRKAG2
PRKAG3
PRKAA2
PRKAB1
PRKAB2
PRKAG1
MAP1LC3B
CHAF1A
ATG9B
INSR
SH3GLB1
BCL2
VMP1
INS
SPTLC1
WDR45
CP
ATP13A2
FTL
ACACA
MECP2
GTPBP2
RHEB
SCP2
STK11
FA2H
PANK2
DCAF17
PLA2G6
ATG16L2
CFTR
LAMP2
RB1CC1
RRAGD
VIM
IFT88
GABARAPL2
ATG5
FUNDC1
WIPI1
CSNK2A2
TSG101
TUBA3D
DYNC1I2
PIK3C3
HSP90AA1
RRAGB
VPS37B
MAP1LC3B
RPTOR
WDR45B
VDAC1
CSNK2B
TUBB8
PEX5
CHMP2B
ATG16L1
DYNLL1
HDAC6
HSP90AB1
TOMM22
MTMR3
TUBB1
CSNK2A1
CHMP4B
MAP1LC3A
ATG4A
TSC2
TUBB4A
PLIN3
RHEB
MVB12A
RPS27A
DYNC1LI1
ATG3
TOMM6
TUBA4B
DYNLL2
PRKAG2
LAMTOR3
HSPA8
AMBRA1
PRKAB1
CHMP3
PRKAG3
EPAS1
PARK7
LAMTOR2
MFN2
RRAGC
ATG101
TUBA1B
ATG4C
BECN1
ATG12
CHMP7
PLIN2
ATM
UBA52
UBE2V1
ATG16L1
ATG14
TUBA4A
RNASE1
TOMM40
CHMP2A
ATG4D
GFAP
PRKAB2
PRKAA1
LAMTOR5
USP30
DYNC1LI2
TUBB2A
TUBB2B
GABARAPL1
PEX5
LAMTOR1
UBC
TUBA3E
ATG10
CSNK2B
HBB
SQSTM1
TOMM70
RRAGA
VPS37A
MTERF3
EEF1A1
WIPI2
DYNC1I1
PINK1
PCNT
VPS28
SQSTM1
PRKAA2
MTMR14
CHMP4C
UBAP1
VCP
TSC1
TUBA1A
TUBA1C
MLST8
CSNK2B
PGAM5
HSF1
VPS37C
ATG4B
ARL13B
GABARAP
UBB
MFN1
TUBB8B
TOMM20
ATG13
TOMM5
TUBB6
CHMP6
VPS37D
SLC38A9
CETN1
ULK1
UBE2N
TUBAL3
ATG9B
PRKAG1
CSNK2B
CHMP4A
CHMP4A
TUBA8
HSF1
PRKN
LAMTOR4
TUBB4B
NBR1
PIK3R4
TOMM7
MVB12B
WDR45
DYNC1H1
SRC
ATG7
MAP1LC3C
TUBA3C
UVRAG
MTOR
ATG9A
CSNK2B
CSNK2B
CSNK2B
TUBB3
VPS28

## Sheet: Differentially expressed gene
Differentially expressed gene
DEGs
RPL21P44
MIR30E
RAB5B
PPP4C
ZNF784
DIS3
NDUFAF6
ZBTB18
ZFP36
MIR196B
ZNF431
TADA3
LINC01881
NFIA
MIR24-1
TAS2R20
RFX1
CEP192
ZNF444
TXN2
STAU2
SLC35B3
GNPDA2
TMED5
YLPM1
KIF18B
PER1
CYP2J2
CCDC102B
GNAO1
SIGLEC1
SPG11
JMJD1C
DPY19L3
KIAA1586
SEL1L
PTPN2
LRCH2
ANAPC11
BTN2A2
ADGRG6
ARV1
GPATCH2
GBP5
ARL11
UTP14A
ATP10D
TLR4
SOGA3
IMP3
SPRYD7
KDELR1
RUNX1T1
MRPL16
ZSCAN32
LYST
C5orf56
TBCK
UBL5
TMEM79
TEKT4P2
CHCHD2
API5
ZNF524
BST2
NDUFA13
PLB1
ZNF777
CSNK1G3
PPIL6
KCTD1
MTCH2
BRSK2
ZNF419
COMTD1
DUSP2
SDC1
PPT1
G3BP1
BTN3A3
IQCC
PLCH1
TRIM22
PRMT9
ZNF404
LOX
HNRNPA1P16
CHRNB1
FADS1
PYM1
SLC66A1
CEP112
SEM1
WASHC4
WRAP53
ZNF10
PCLO
COL4A3
MEPCE
ABHD18
FBXL19-AS1
SLC19A1
STAM2
SNORA75
ZDHHC17
ZNF224
ZSCAN16
MIR125A
TBX2
DCP2
TSFM
GINS3
NMT1
AKAP11
MAP1LC3B
ST7-OT4
CCT3
DHX35
TMLHE
STARD7-AS1
VPS13B
FLRT2
ZCCHC9
PHF12
SHQ1
MGME1
DRAM2
CDADC1
RRAGD
WDR82
C2CD6
BANF1
GDAP2
C18orf21
CREBZF
MTA1
ZNF397
PFN1P3
CGAS
NGDN
NDUFB11
KIF1C
GPATCH8
WDPCP
ELOVL7
IER2
IER3IP1
TMEM145
ORC4
NIPAL2
DOP1B
HSPA4L
RPL23AP42
SORBS3
RANBP1
ZNF350
RAB21
SNORD12B
MTHFD1L
RWDD3
PAG1
B4GALT5
LINC00115
ZNF584
GIMAP2
SNORA1
ARMC2
MKNK2
WDR33
HECTD2
MIR26A1
DDX58
TRHDE
BTAF1
NT5E
PRPF8
RAB14
TBC1D15
ATP1A1-AS1
CRIPT
ZNF844
TMX3
FAM221A
PDE3B
AMDHD1
ASGR1
GPBP1
RP2
RTF1
TMEM50A
ZNF470
CD48
SENP1
ZNF805
PTPN12
ICK
ATP7A
SECISBP2L
RCAN3
ZNF658
SRF
KCNA3
GID4
FOXRED2
FBXL5
HUNK
INTS12
ANP32A
ARID5B
RNF138P1
RNF168
MIR126
RNF141
GPX7
ASB1
DMTF1
HMOX2
FAM117A
SNORA32
MS4A7
NFRKB
DOCK2
HNF1A-AS1
PLPBP
USPL1
KLRG1
ZBTB45
PWAR1
DMXL2
DOCK9
TSEN2
TRAF3IP3
TTC21A
PTCD2
LBX2-AS1
HLA-DPB1
AK7
CENPK
FUT4
DHRS1
TMEM126A
PPHLN1
ZFP82
SNRNP48
SLC43A1
MBD6
SUPT7L
NPY1R
SNX25
FBXW9
CLDND2
CROCC
MALT1
ZNF609
ZNF319
HSH2D
ZNF579
AZI2
IFIT2
CCT5
SLC40A1
SLC35E1
CELF2
NUP42
GOT2
RNF146
IRX1
LILRB4
SIKE1
HSDL2
ALPK1
GLCCI1
SNORA79
PES1
GARNL3
SREK1IP1
DCAF8
STAG1
HNRNPH3
PLEKHA7
KCNJ10
MISP
FAM114A2
CLIP4
ERI1
ARSJ
MIR199A2
PDHX
NEGR1
APEX2
DOLPP1
CARD9
KLHL28
COL15A1
ZFPM1
HAVCR1
CCAR2
MIR1251
EDF1
ZFP30
ADNP2
PAPOLG
PPP1R2
RNMT
ZNF345
ETV5
TMEM106C
LINC00710
TUBGCP4
TAOK1
ZNF41
CD63
THAP1
COQ4
SCD
STAMBPL1
PADI2
ZDHHC3
ATF5
GNG11
NAT14
VDAC1
GPC4
TTLL4
POLR3E
TSEN15
CEP41
PYHIN1
PHYHIP
DGCR10
HDAC11
LSM3
MXI1
PELI2
CD33
KIF26A
ESRP2
DCBLD1
CYYR1
CIRBP-AS1
ZDHHC21
STARD3
GBP2
ERLIN1
UMPS
PDE6D
TMEM11
DDX28
C9orf116
EDRF1
SMN2
TYW5
PHLDA2
SKP2
TUT4
NRGN
GEMIN4
NDC1
TAF2
MIR1294
SLC35F5
STAT5A
SERTAD3
CC2D1B
ZNF117
FUBP3
RMI2
RIOK3
ADAM28
PARP15
SCAF11
DOCK10
PARM1
CACHD1
PCDHB5
SLIRP
NUCB2
ZNF660
TRIM33
CLASRP
CERS2
LTN1
CD164
RIOK2
TUBGCP6
SLC45A3
ATG101
TNFSF10
TRIM39
SP140L
GIMAP8
ZNF570
WDR49
SLC23A2
ZNF76
AKIRIN2
SERAC1
LDOC1
GULP1
OTUD5
ZNF565
OTUD6B
PIAS2
TMEM245
FASTKD2
TMEM170B
MRPL54
CDC14B
SLC2A8
OLFML2A
ABHD15
S100A14
LENG1
CDK5RAP3
PDCD6IP
ZC3H12D
SLC15A2
EPM2AIP1
GABPA
AAK1
ELOVL5
PID1
CWF19L2
ARFGEF2
SETD6
ATR
VAMP2
CETN2
MTIF3
HNRNPF
TMBIM1
PRSS8
STK17B
NDRG2
ANKMY2
CASP8
HMGN4
SLC38A9
PNRC1
VPS13D
WDR70
FTO
TVP23B
ZNRD1
CDKL2
ERCC8
YAE1
AKR7A2
ZNF133
C19orf47
LCORL
NOSIP
TGIF2
MRTFB
ZBTB49
IL16
PTPRN2
MBIP
TM2D3
HS3ST1
HCK
ARMCX5
F13A1
S100A11
GABRR2
SLC29A2
HMGN3
SLC4A4
ZNF780B
MRAS
IMP4
SIRT1
DNAJC9
MED29
UCHL3
NEU3
MIR877
RINT1
C2CD2
ZDHHC20
MGST2
FBXO25
CD2BP2
NRDC
OLFML2B
PEX11G
BBIP1
DNAJC18
ASB16-AS1
PUS7L
RNY3
NR2F6
TRIAP1
LRRK2
TBC1D14
MLKL
SCARNA18
VDAC1P1
EML1
PYCR3
AGPAT4
FKTN
ARHGAP31
SHPRH
SUMO2P3
HES5
MRPS24
IFI44L
S100A2
HACD3
GLT8D1
ZNF226
ALX1
C4orf19
ABTB1
CTSO
DAB2
CLINT1
REEP1
BRWD3
ZNF792
NR2C2
TKFC
ST8SIA4
PHACTR2
PFDN4
AP1M2
ZDHHC16
RRAS2
ASAP2
SNHG6
GRSF1
SMG1
ATP5PO
CBLL1
PTGES3L-AARSD1
FUT3
DDOST
AAMP
REX1BD
PIK3CA
ZNF271P
MASP1
MTMR4
COG5
SLC39A7
YOD1
CEP57
RGS4
TAF5
UHRF1BP1L
PCDHGC3
TAS2R30
TP53I13
TRIM6
SNORD107
EPSTI1
SRP72
RTN3
NRP1
EMX2OS
ATAD1
COPRS
RMND5B
FAM110D
STK11
LRMP
TIGAR
HSCB
SNORC
PLSCR1
CLEC14A
HIVEP2
LPIN1
MAP2K1
EARS2
CCDC71L
ARL10
RUFY2
ZNF761
AFDN
HOXB7
HAGHL
STIM1
ZNF546
C16orf58
ZBTB26
RETREG3
CARMIL1
SFTPD
LIMS2
ZNF823
ZNF600
ADARB1
ZBTB1
ZNF234
FXN
ZNF124
ZNF574
SKIL
OVGP1
NOTCH2
PNKP
TLK2
RSPH3
BLVRA
LMNB1
ZEB1
ZNF710
ZNF35
ZC3H14
DUSP1
LENG9
RPS29P17
RAB33B
KIF9
CNTN3
QTRT1
RARRES1
JHY
GOLGA6L7
DLGAP5
SMAD3
ORC2
DNAJB11
HIVEP3
RIF1
SLC17A3
ZMYM5
ABCC4
RHBDL1
ALG9
PABPC4L
TRA2A
EIF4E3
UFSP2
AP3S1
CNIH1
COA5
UTP15
YIPF2
IFT172
PDE5A
HNRNPUL1
ANKRD17
FBN1
CLDN1
BBS1
DEPTOR
TMEM14B
RNF167
TM4SF18
EZHIP
R3HDM4
RASA2
SASH1
FAM13A-AS1
COL5A3
RSRC1
BEX1
DOP1A
ZNF446
HTRA2
COPS7A
TOMM40L
SMU1
PRDM2
SLC46A1
STRIP1
KLHL6
PDZRN3
SBF2
YIPF6
COX18
TRMT1L
S1PR3
RAD51AP1
MIR192
TSSK4
SCARNA12
SLBP
PIGX
MROH8
GRAMD1B
POLD2P1
SNORD17
MIR99A
CARMIL3
ANO6
ATMIN
SLC15A4
SCN2A
MAIP1
H2AFY2
HACE1
HSP90AB1
GLYATL1P2
STX3
NDUFB9
SLC26A11
MYL4
SP140
ZNF282
DERA
WDR60
SNORA8
NIT2
ATXN7L3
OAS2
UBE2T
TTC14
TCEAL1
PMS1
KNL1
URM1
HSPD1P4
FRMD4A
DOCK5
CPNE5
BNIP3L
CCNA2
SLC38A7
TUSC3
CYGB
BMP7
SUMO2P6
PDZD2
SLC22A5
SSH2
LOXL3
SLC35F2
GFPT1
SLC25A45
TUBG1
MED31
CRLS1
SULF1
LILRA1
LGALS8
TOPORS
FGD2
INSR
MED12
CCS
CAMK2G
PRRT2
IRF8
RGMB
RBAK
PPIL1
HNRNPA3P1
VSTM2L
PGM5-AS1
MIR320A
FBXL6
RAPH1
PLCB3
SLA2
SDCBP
KRT18P31
FANCC
TTC30B
LANCL2
ANKRD50
RAB11FIP2
TEK
OMA1
PLAA
GLRX2
LRRC8C
SYTL3
CCDC69
NEMP2
ITGAV
SLC27A5
SF3B3
FAM118B
POGK
C10orf143
ZNF304
FLJ40194
EEF1AKMT4
CTTNBP2NL
FOXN2
NPR1
NHLRC2
METAP1D
NCDN
ZMIZ1
SHANK3
MFF
PDGFC
DNAJA4
CDH24
OSGIN2
MAML3
FNDC3A
TMEM26
HLA-DQA1
RIPK4
L3MBTL1
COPS7B
TESMIN
PTPRCAP
MIR429
CCNT2
DHRSX
BSND
TIMM29
MFSD4B
GTF3C3
SCAF8
CD46
DUT
SLC43A2
CYP24A1
ZNF836
CD37
CYP20A1
NUP160
B3GNT3
CYP1B1
EFEMP1
LRRC37A
IFNAR2
CCDC191
FYTTD1
SMG7
FBXO28
NLRC3
SEPTIN10
JUN
CFAP97
ERICH5
MOB3B
NSMCE1
ORC3
POLR1A
STX17
WDR55
LRAT
SGO2
SLC12A5
ARMC10
SNX29P2
PHF14
HS1BP3
MED11
IKZF1
FZD9
WDSUB1
BCO2
CHMP2A
UBE2Q2P1
PLSCR4
SRP19
IFIH1
GBE1
FAM173A
TUBA1A
RPSAP46
IDE
ST8SIA1
ANKRD10
CPXM2
RBM43
M6PR
PSMD13
MIR451A
TMEM231
SLC47A2
TMEM39A
STAG3L1
ZER1
IL18R1
LYZ
TLR2
NKTR
FAM83F
RPGR
MYCT1
SMYD4
ZHX1
TLCD4
SCAF1
TEF
ZNF256
MIB1
ZCCHC2
SNX8
PGK1
MEGF6
ZSCAN30
C2orf15
ENOPH1
SERPINA5
TTC39B
MEGF9
HIST1H2AI
BRCA2
LINC00515
CIAO3
ROBO3
C4orf33
TTC13
TMEM18
FAM114A1
GMIP
GNG2
PDCL3P4
MOSPD3
NDUFV3
UBR7
TPP2
SLC46A3
WFDC13
MIR185
SNORD14C
TIMM23B
LINC01184
PRKCI
SLC2A10
CEP70
SPARC
TESK2
PTCD1
BMP2K
DUSP9
CPXM1
PRPF39
MIR604
SESN3
SNORD9
RPTOR
GUCY1B1
KLF7
PTPRB
HOOK1
GLIPR2
PSMG1
DST
GALE
NMB
CD200R1L-AS1
CREBL2
RBM18
ZNF763
PHF7
MAPK1IP1L
SORL1
ALOX12B
IGFBP2
BATF3
CCDC102A
DPY19L4
WDR48
HDAC3
HTR2B
PRPSAP1
SHROOM1
CLDND1
ANKAR
ZNF182
XPR1
KMT2E
CRLF3
AKNA
PTGES3P3
CENPO
ABHD12
GALC
ZNF8
RPL29P6
NOTCH2NLA
MPPED2
HOXD11
ZBED1
PTGDR
GANC
MED18
RBPJL
SWAP70
RNF34
CYB5D2
RNF122
SENP8
PHF13
KITLG
FAM71F2
MECR
APTX
HNRNPA3
PEBP1
ZBTB11-AS1
PUSL1
ANKH
EVI2A
CLN8
ARFRP1
C2orf50
CD163
KIDINS220
EPHX1
CKB
DSE
PPARG
CASP3
DNAJC8
ZNF324B
FAM124A
SEMA4C
GPRC5B
MMP11
CNOT2
ABITRAM
ING3
HOXC10
MIR448
GPALPP1
TXN
POLR2A
HELB
GYG2
ARPC2
SORBS2
CCDC9
RPS24P14
DHPS
PRICKLE1
RMND1
ADRA2B
SNORD67
CUL3
RPL23AP32
MTHFR
PSMA3-AS1
NOMO3
FAM71E1
PET100
MED20
PPP1CA
HIRA
CCDC6
SAMD7
NOP58
ABCB7
ATP8A1
TMEM121B
ANKRD26
SNHG20
NGF
MRPL51
ZNF850
TRAPPC2L
FAM47B
MINDY1
LIPH
PNN
PPP2R5C
GPR63
OR2A9P
EIF5B
ATAD2B
PARN
STRN
COQ2
MRPS26
LINC01139
GCDH
RAD54L
TOX3
OPHN1
PUM2
HEY2
METTL26
SH3PXD2B
BRIX1
TGFBR2
LINC01931
DDX54
FIGNL1
RSRP1
HERC2P8
DCHS1
RNASEH2A
HHIPL1
TULP3
KIFAP3
TENT4A
PHC3
UNC79
TMEM99
CD58
FAM192BP
COX8A
ANGPTL1
USP53
MTX2
GPR34
TMEM167A
HAUS3
TMTC1
MATN2
MAP3K7
MGA
RPL13AP7
PMEPA1
WDR92
MEAF6
RCN3
LGALS7
WDR53
ZNF33A
FZD1
C7orf26
SFRP1
TBC1D23
OR2A42
NUDCD3
SEC23A
UBE2Q2P2
SCG5
DOHH
POLG2
ABHD3
HLA-DRA
SELENOF
BASP1-AS1
PDGFRA
SUGT1P4-STRA6LP-CCDC180
PRKN
ADAM10
ASB7
ZSWIM6
RBM5
SBDSP1
GJB1
TMEM71
PPP4R1L
ZNF738
EDEM2
KIAA0556
RASSF4
SETX
ARHGEF3
IFNGR2
AP5M1
ZNF280D
NRIP2
EFNB2
RAB9A
RWDD2B
EP300
MAP4K5
TMF1
JUNB
ZNF92
PAF1
ZNF502
MIR765
TIAL1
SFR1
ORC6
SNORA24
PELI3
PCDHB19P
DMAC2
ARNT
CNTROB
KRT18P51
ACOT12
NUMB
XBP1
RPL10L
RNF182
MIER3
RPL12P1
ECHS1
ZNF816
MLLT11
TRIM59
HSPD1P5
RARB
HCP5
PSEN1
CCDC146
PDCD2L
THOC7
LRRC1
PARP2
CREBRF
COQ9
ZNF420
TUBGCP2
GJD3
KIAA1958
ARMCX1
ITGB8
TXNL4B
GPX8
GSDMB
REPS2
CLPB
COL9A3
LAPTM5
COMMD3
PAICS
UGT1A6
PDCD1LG2
TSPAN32
PPP2R1A
ZNF561
ANKRA2
TG
BAP1
CDC37
LINC02693
RAB2A
ABTB2
CDS2
GALNT1
SWSAP1
PPP1R3D
HIPK3
EPHA3
UQCC2
TTC5
ATP6V1D
BASP1
USP7
TUBBP2
CPO
NBPF11
C19orf18
FBXL20
HOXD9
GFM2
CBLB
ZNF20
PAXIP1-AS1
PRSS45P
CTSS
PHKB
TNFRSF1B
SNHG17
DHX58
CCDC159
TMEM171
PTDSS1
VANGL1
ODF2L
SAP30BP
OS9
BABAM2
TMEM252
EIF3J
ZNF195
UPK3A
HGF
ZNF57
CCDC134
PPP1R10
PIK3R1
PATL1
C21orf91
TOP1
LRP6
FRMD8
SNAP25
VPS26C
SCUBE3
SELP
KIF23
LPCAT1
CX3CR1
SCNM1
TRDMT1
GAMT
NUMBL
PACC1
STC2
DBH
DENND2C
PTPN4
ZNF106
KLHL9
PTPRK
SULT1C2
ZNF417
ERBIN
CIART
PTPMT1
SLC20A1
NEURL4
LINC02591
PARP11
SNORA40
LOC729652
RPL29P12
SPATA2
CARS2
TSC1
LOC439933
RALGPS1
TMEM87B
TRIM62
SDC4
RPS5
HOXB5
ZDHHC14
OCIAD1
RHOT1
PAXBP1
SMA5
NOVA2
TRIM21
TECPR1
RPS10P13
PHLDB2
IFITM1
ZNF382
TRAF3IP1
HIF1A
SERGEF
RDX
CFAP20
KBTBD2
PTGS1
CDPF1
CD226
ADSSL1
PDZD8
DGKE
CD302
LINC01599
AKAP7
SLC17A4
PRR5L
OAS3
CCDC96
RGS12
C3
SNORD96B
ALDH3A1
C18orf32
ZNF250
MANBA
IKZF5
ST20
RAB23
DDX5
RAI2
CEP162
SNORD63
SLC4A11
IL11RA
ZNF770
CLSTN2
CHPT1
DLG3
SPATS2L
PKHD1
VMO1
SLC27A4
ZNF14
TREX1
PRRC2C
POFUT2
TTF1
TMEM260
XPOT
CCSER2
LRRC23
DDX59
SPAG9
PIK3CG
ZNF253
WDFY3
VCPKMT
IL27RA
ACTRT1
HOTAIR
CEP55
MIR638
RXRA
STARD3NL
TAS2R46
ATAD3C
MVD
CAPRIN2
NGLY1
NAA16
LOC100130872
RBSN
SOWAHA
CSNK2A3
PITPNM2
SERF1A
USP14
MYZAP
OR7E37P
EXOSC9
FARS2
ALG13
ANAPC2
STK25
TRIM14
SRSF3
FAM219B
SGF29
FNBP4
MYO6
CNOT7
PPP1R14B
EWSR1
N4BP2L1
TNFAIP8
BMS1P11
SEC23B
METTL14
2024-03-01
ZNF471
CACNB1
PARP4
P2RY6
FLRT1
UIMC1
PRUNE2
FAM98C
MRPL18
LOC340357
MIR632
NNT
EPHB4
OCLM
HIST1H4L
GCOM1
METTL27
PAPPA
NUB1
ZNF439
FAF1
FLAD1
AQP7P1
FXYD2
C4orf54
FAM102B
RGS7BP
PLEK
SLC25A27
CPNE8
RMDN3
TUB
C12orf66
TJP1
NAPB
PALMD
RAC1
DPH6
CCDC24
EAF2
THUMPD3-AS1
PROSER1
KIFC2
AP1S2
PLEKHO1
COX4I1
SRSF7
RNF13
RIN2
FKSG29
IRF2
MYL12B
ZNF621
CAST
AMY1C
MSTO2P
LINS1
HSDL1
BAIAP2-DT
GSPT2
RBM47
ACSL5
MALSU1
ZNF835
GOPC
CXorf21
BCAS3
GHRLOS
PDSS2
CLEC18A
DDI2
FAM107A
CCL19
PHF3
LSM14B
JRK
CDT1
ZNF329
IL15
RAD51B
ZC3H12C
IFIT3
CLYBL
ATOH8
ALDH2
RELCH
ATXN1L
HPS1
CREB3L1
GPHN
ZMYND10
C1S
ADGRA2
DOK6
DNPEP
LRRC7
RABGGTB
ARID1A
AMIGO3
TIFA
SMARCE1
HNRNPA1
GTF2B
CFLAR
LUM
PLAGL1
FRA10AC1
NUDT4B
SEMA3G
RPS8P8
CNNM2
KDM7A-DT
RTN4IP1
WASH5P
CFDP1
BCO1
HOOK3
GRB7
ZNF385B
SH3KBP1
MIR660
FAM220BP
DYNC1I2
SMPD2
EXOSC10
TCF7L1
SAR1B
CIAPIN1
GAB1
DTX3
ACER3
CALCOCO2
SPEG
TOR1AIP1
CACFD1
TMEM52B
ISOC2
CD96
GIT2
AK2P2
REG3A
RIMS4
EEF2K
MERTK
RPL29P2
KLHDC2
CXCR6
KIRREL1
YEATS2
PCGF6
LINC00114
USP3
GZMM
EHD2
TMEM209
AMFR
MYO1D
HIST1H2AA
ADAL
CCDC198
SLC66A3
PAQR7
UTRN
HNRNPKP4
TSSC4
ZWINT
CSPP1
B3GNT2
MPHOSPH9
CRNKL1
PMS2P1
LDB1
ADHFE1
PCMTD2
ZNF708
ITGB1BP1
TDP1
RAB38
SELL
JAML
ENTPD1
VAMP7
AFF3
SLC26A4-AS1
PDCD11
SIAH1
LHFPL2
PRR3
DDX41
MARS
EXOG
LOC284441
ZNF667
RHEX
HM13
NIPBL
C12orf73
CLDN25
NAPG
GEMIN2
MARCKS
OR51I1
AK2
ZBTB20
SELENOP
ELK3
SPEM2
KDELR2
PCMTD1
VPS45
LGALS9C
REPS1
SBSPON
ENTPD5
THAP5
CEP104
LOC260339
MRM3
SETD7
CDH6
PPP4R1
ARHGAP22
LPCAT3
SNORD52
NOVA1
PURA
FILIP1L
ZNF696
WNT8A
ZBTB14
GABRA2
ZNF34
FOSB
UHMK1
ABCD4
DACT1
PRDM11
KYNU
CA2
TLR5
RUFY1
HOXA3
UBXN7
BOP1
PCDH17
ZZZ3
MTMR6
NARS
YBX1
CD209
RN7SK
SAR1AP3
ZNF605
UBL7
MPPE1
HTATSF1
LOC388996
ZP3
MINDY3
WBP1
GPR65
IL17RD
PTBP3
PLXND1
SH3GLB1
NEK7
CYB561A3
NFAT5
ZNF236
GSTCD
SNX9
MIR1207
BTBD1
RARS2
BHLHE41
NUDT22
AP4E1
STYXL1
VAMP8
RITA1
MCCC2
ZBTB6
PLPP7
ALG2
CD2
ALKAL2
DHCR24
CYP27A1
BOK
NPEPPS
CCNYL1
HERC4
WDR43
ZNF214
PRXL2B
FAM13B
GDF5OS
TANK
PPID
SLC44A2
OCRL
HERC6
IAH1
IL6ST
DHX36
SLC36A1
CCDC14
CDC20
TMEM106A
KAT14
SLC6A12
PDE4D
POLE
SNORA56
C8orf31
WWTR1
EIF2AK2
ZNF638
OSBP2
SLC2A3P2
KIF17
FNIP1
BTLA
SLC35B1
LOC401677
SNAP23
RPL23A
AP3M2
MET
SNX13
SLC25A6
PIK3R6
OVOL2
ATE1
GUCA1B
PRLR
SLURP2
GLUL
ELF2
TCHP
TMEM151B
CLK2
WNT5B
FAP
AMN1
RPL10AP9
ARSI
WDR77
RPP25
SNORD1B
FAM222B
SNORD110
ARHGEF10L
NUP62
CTRL
C16orf46
MIR142
ZFR
LOC389765
PCDHB13
ROCK1
MCUR1
AOX1
TMEM176A
MICALL1
LINC02175
CMTM6
MC5R
TMEM19
KRCC1
ADRB3
PANX2
DIO1
EPHX2
TNRC18P2
MIB2
DDHD1
FEM1B
GGCX
TOB2
CAPN13
MPZL1
ADPRHL1
HLA-F-AS1
C9orf43
MRPL20
TC2N
ARID2
FBXL8
TIPRL
PLS1
CUL2
B4GALT3
ABHD17AP1
FAM161B
PITPNC1
SLC41A1
TAF5L
RAPGEF2
TRIM47
HTR7
STRN3
AOPEP
CMTR2
FAM214B
SCARNA2
MAGT1
ZNHIT6
SNORD68
PHTF2
TDP2
YPEL1
CLUHP3
NIPA2
CDK17
PSMD5
EXOSC5
ANKRD46
KLRK1
B2M
CLIC4
FLII
DESI2
LOC554206
SEC24D
CSTF1
OTUD7B
RPL21P68
NCBP3
MARVELD3
FBXO5
ZNF700
FAM207CP
NUP153
HIST1H1A
PRORP
LOC100133177
NCKAP1
PHACTR3
EFCC1
SLC25A12
ENOSF1
HIBCH
WDR24
ANKRD34A
GAS8
VTI1B
FLJ30679
RUFY3
NDRG1
PAK1IP1
C1orf116
C1QTNF7
CDC123
GPATCH4
ITGB6
SSR1
USP9X
FDXR
ST5
SNORD36C
PDIK1L
RPS2P8
SLAIN1
RASD2
IRX2
RAC2
ZBTB40
GLMN
CDCA2
DUXAP3
PKLR
PCAT4
KPNA2
SYPL2
SCAND1
TEX22
DENND2D
FAM126B
ITGB3
ZNF175
MSH2
ASCL2
PCNP
PAPLN
AZGP1
PCDHGB4
ZNF225
FMN1
CNOT6LP1
RSBN1L
DNAJC11
LOC647070
YPEL5
EXD3
CARHSP1
MIR30A
MBNL2
OTUB1
ADORA2A
CD4
SSBP4
TUBA8
MRRF
LGALS9
IDH1
GTF2H2
DZANK1
ARAP2
CHUK
OSBPL10
COL4A3BP
TTC12
CNPY3
NUP58
ARHGEF15
UBR5
IDUA
MYO5B
KIAA2013
MYBL2
TPTEP1
SLC44A4
TEX9
MBD4
BTN2A1
TMEM174
STPG2
MCPH1
CAPS
ATP2C1
GPR141
BATF2
NECAP1
SLC35C1
ZNF146
ZSCAN23
POU2AF1
GEMIN8
CARNMT1
IL7R
SLC10A3
HNRNPA1P63
AGAP2
CXCR2
ZNF768
OPCML
TEN1
GANAB
IL10RA
IREB2
NTPCR
BRCC3
XIST
FAM32A
SGSH
DCUN1D3
KCTD21
PREX2
ZBED8
ABHD6
REL
HDAC8
HSD17B8
PAOX
TENT4B
ISCA2
KIAA1143
CALHM2
SOAT1
MRPL42P5
DCBLD2
SLC39A8
GTPBP3
DSCAML1
P2RY1
PBDC1
[truncated: 8,306 more rows]

## Sheet: Key modules genes
Key modules genes
Key modules genes
A1BG
AACSP1
AAMDC
AAMP
ABLIM2
ABTB1
ABTB2
ACAD8
ACBD4
ACSS1
ACSS2
ACTR8
ACTRT1
ACVR2B-AS1
ADAL
ADIG
ADIPOQ
ADM
ADORA1
ADORA2A
ADRA2A
ADRA2B
ADRB3
AEN
AFDN
AGAP9
AGPAT4-IT1
AGPAT5
AHSP
AIRE
AK2P2
AK7
AKR7A2
ALG1L
ALPP
AMOTL2
AMY1B
AMY1C
ANG
ANGPTL5
ANGPTL8
ANHX
ANKEF1
ANKH
ANKRD18B
ANKRD2
ANKRD22
ANKRD23
ANKRD30B
ANKRD34A
ANKRD40CL
ANO6
ANP32A
AP1M2
AP3D1
AP5B1
APBB1
APEX2
APTX
AQP1
AQP7P1
ARAP1
ARFIP2
ARFRP1
ARHGAP4
ARHGAP45
ARHGEF1
ARHGEF10L
ARID5B
ARL5C
ARL6IP4
ARNT
ARNTL2
ARPC2
ARRB1
ARRDC2
ASAH2B
ASB1
ASB11
ASB16
ASCL2
ASGR1
ASL
ASTN2-AS1
ATAD2B
ATAD3C
ATF5
ATF7
ATG101
ATOH8
ATP10A
ATP12A
ATP2A3
ATP5PO
ATRIP
ATXN7L3
AVIL
AVPR2
AZGP1
B3GALT6
B3GAT3
B3GNT3
B3GNT6
B3GNT9
B4GALT3
BAIAP2
BANF1
BANF2
BASP1-AS1
BAZ1B
BAZ2A
BCAS2
BCL2A1
BCL9L
BCLAF3
BCORL1
BCRP1
BCYRN1
BEND6
BET1L
BEX1
BIN1
BLCAP
BLOC1S1
BLVRA
BLZF1
BMP7
BMP8B
BMS1P11
BMS1P14
BOP1
BPIFB2
BRD4
BRD7P3
BRI3
BRIP1
BRSK1
BRSK2
BSND
BST2
BSX
BTNL10
C10orf143
C11orf16
C11orf65
C12orf74
C12orf77
C14orf177
C14orf180
C15orf40
C16orf46
C16orf54
C16orf97
C17orf102
C17orf67
C17orf80
C18orf32
C19orf18
C19orf47
C1orf158
C1orf216
C1orf54
C1QTNF2
C2orf50
C2orf88
C4orf48
C4orf54
C6orf89
C7orf26
C7orf57
C9orf57
C9orf62
CABP7
CACFD1
CACNA1D
CACYBPP2
CALHM2
CALHM6
CALML5
CAMKK2
CAPG
CAPS
CAPS2
CARD19
CARTPT
CBARP
CBX3P9
CCAR2
CCDC134
CCDC138
CCDC177
CCDC69
CCDC85B
CCDC9
CCDC96
CCL27
CCNY
CCR9
CCRL2
CCS
CCZ1P-OR7E38P
CD177P1
CD1E
CD200R1L-AS1
CD2BP2
CD300LG
CD320
CD55
CD5L
CD63
CDA
CDC7
CDCA3
CDCA7L
CDCA8
CDH10
CDH20
CDH24
CDK17
CDK19
CDK5RAP3
CDKN2AIPNLP1
CDRT15P2
CEACAM4
CEACAM6
CELA2B
CELF2-AS2
CENPL
CENPV
CENPVL1
CEP19
CEP57L1
CERS2
CFAP20
CFAP54
CFAP77
CFDP1
CFHR2
CFHR5
CGB3
CHAC1
CHCHD2
CHCHD2P2
CHCHD2P6
CHCHD2P8
CHCHD2P9
CHCHD3
CHCHD4P2
CHD3
CHML
CHMP2A
CHMP4B
CHPF2
CHRNA5
CHRNE
CHST2
CHUK
CIAO3
CIB3
CIC
CIRBP-AS1
CITED4
CKB
CLASRP
CLDN25
CLDND2
CLEC14A
CLP1
CLRN1-AS1
CLRN3
CLUH
CLUHP3
CNOT6LP1
CNPPD1
CNR1
CNTROB
COA6
COA8
COCH
COL12A1
COL14A1
COL23A1
COL2A1
COL5A3
COL9A3
COLEC11
COLGALT1
COMMD5
COMTD1
COPS7A
COPS7B
COQ4
COTL1
COX19
COX8A
CPB1
CPLX1
CPXM1
CPXM2
CRCP
CREBL2
CRELD2
CRHR1
CROCC
CRTC1
CRYBG1
CT75
CTAGE6
CTBP2P5
CTNNA2
CTNNA3
CTSV
CUL9
CWC25
CXCL1
CXCL2
CXCL6
CXCR2
CYB561A3
CYFIP2
CYGB
CYMP
CYP11A1
CYP1B1-AS1
CYP27A1
CYP27B1
CYP2B6
CYP46A1
CYP4F30P
D2HGDH
DAXX
DAZAP1
DBH
DBT
DCAF4
DCAF4L1
DCAF8
DCBLD1
DCHS1
DCUN1D2
DDOST
DDR1
DDX28
DENND2C
DENR
DEPDC1
DGCR11
DGCR2
DGCR5
DHRS1
DHRS4L1
DIDO1
DLG5-AS1
DLK2
DLL4
DMAC2
DMP1
DMRTA2
DMWD
DNAJB11
DNAJC1
DNAJC11
DND1P1
DNMT3A
DNPEP
DOHH
DOK4
DOK7
DOLPP1
DPF3
DPH3P1
DPM2
DPP10
DPT
DSC3
DSCC1
DSCR10
DSCR8
DSN1
DTD1
DTX3
DUS3L
DUSP1
DUSP13
DUSP19
DUSP2
DUSP9
DUX4L12
DUX4L6
DUXAP3
DYNC1I2
DYRK1B
DZIP1L
ECEL1P1
EDF1
EDN1
EEF1AKMT4
EGFEM1P
EGFL7
EGOT
EHD2
EIF3IP1
EIF4A1P6
EIF5B
ELF5
ELFN1
ELMOD3
ELOA3B
ELOCP29
ELOVL1
ELOVL2
ELP4
EMC4
EMILIN1
EPHX1
EPRS
ERI3
ERLIN1
ERN2
ESF1
ESPNL
ETFA
EWSR1
EXD3
EXOC3L1
EXOSC9
FABP5P2
FAM107A
FAM111B
FAM122A
FAM149B1P1
FAM173A
FAM180B
FAM184A
FAM200A
FAM207CP
FAM215A
FAM220BP
FAM25E
FAM27E3
FAM32A
FAM47B
FAM49A
FAM71E1
FAM72A
FAM72D
FAM81B
FAM83F
FAM90A27P
FAM90A3P
FAM90A7P
FARP2
FBF1
FBLIM1
FBN1
FBXL19
FBXL8
FBXO7
FBXW9
FCGR1CP
FCGR3B
FDXR
FEN1
FERMT1
FEZF1-AS1
FGD5P1
FGF23
FHL3
FIS1
FKBP2
FKBP4
FKRP
FLJ30679
FLJ40194
FLJ43315
FMNL1
FMO6P
FN3K
FOSB
FOXJ1
FPGS
FRG2B
FRG2EP
FRMD6-AS1
FRMD8
FSTL1
FTH1P12
FUT1
FXYD4
FYTTD1
FZD9
G3BP1
GAB2
GABARAP
GABPB2
GADD45B
GAGE12E
GAGE12I
GALNT18
GANAB
GAS1
GATC
GCC1
GCDH
GCNT2P1
GCOM2
GCSAML
GDF5OS
GFI1
GFRA2
GGTA1P
GIMAP8
GJA5
GJB1
GLIPR1L2
GLMN
GLTPP1
GLUL
GLYATL1P2
GMPR
GNB2
GNB4
GNG11
GNPTAB
GNPTG
GOLGA6D
GOLGA6L7
GP1BA
GP6
GPA33
GPHB5
GPR1
GPR101
GPR156
GPR19
GPRASP1
GPRASP2
GPRC5B
GPRIN3
GPSM3
GPT
GRB2
GRIA3
GRIFIN
GRIK3
GRPEL1
GRXCR1
GSDMA
GSK3A
GSPT1
GSTT2B
GSTZ1
GTF2IP3
GTF3C4
GTPBP3
GUCA1C
GUCY2D
GUSBP8
GYG2
GYS2
H19
H2AFV
H2AFX
H2AFY2
H2BFM
HACE1
HAGHL
HAPLN3
HCRTR2
HDAC11
HDAC3
HERC2P8
HES5
HHATL
HIRA
HIST1H1A
HIST3H2A
HIST4H4
HIVEP2
HIVEP3
HMCN1
HMGA1
HMGB4
HMGN1P31
HMGN2P31
HMGN3
HMOX2
HNF4G
HNRNPA1
HNRNPA1P51
HNRNPA1P63
HNRNPA3
HNRNPA3P1
HNRNPCL3
HNRNPKP4
HNRNPL
HOMER3
HOOK1
HOXA6
HOXB4
HOXB7
HOXD11
HOXD4
HOXD8
HRC
HRH4
HSCB
HSD17B7
HSD3B7
HSD3BP4
HSF1
HSP90AB1
HSPD1
HSPD1P4
HSPD1P5
HTATSF1
HTR2A
HYAL2
HYAL4
HYKK
HYPK
IER2
IER3
IFNGR2
IFT172
IFT80
IGFBP2
IGHV4OR15-8
IL10
IL11RA
IL20RA
IL5RA
IL7
IMP3
IMPACT
INHBB
INO80E
INPP5F
INS
INSR
INSRR
IPCEF1
IPP
IQCC
IQCF5
IQGAP3
IRGQ
IRX1
ISG20L2
ISOC2
ITPK1-AS1
IVD
JADE3
JDP2
JMJD7
JOSD2
JUN
JUNB
KCNG2
KCNG3
KCNJ10
KCNK9
KCTD1
KCTD17
KDELR1
KDM4A-AS1
KDM4B
KDM7A-DT
KIAA0408
KIAA1217
KIAA1522
KIAA1958
KIF12
KIF14
KIF1C
KIF26A
KIF26B
KIF2C
KIFC2
KIR2DS5
KIR3DL3
KLF16
KLF7
KLHL32
KLK1
KLLN
KLRK1
KNCN
KRT126P
KRT18P31
KRT18P48
KRT18P51
KRT24
KRT8P15
KRTAP10-12
KRTAP19-6
KRTAP19-7
LAMB1
LAT
LCE3A
LCE5A
LCN1
LDB1
LENG1
LEP
LGALS7
LGALS7B
LIG4
LIMS2
LIN52
LIN7B
LINC00114
LINC00311
LINC00313
LINC00342
LINC00346
LINC00476
LINC00575
LINC00710
LINC00896
LINC00917
LINC00922
LINC01002
LINC01006
LINC01102
LINC01140
LINC01142
LINC01205
LINC01512
LINC01549
LINC01686
LINC01873
LINC01913
LINC01931
LINC02175
LINC02209
LINC02245
LINC02315
LINC02593
LINC02618
LINC02693
LIPH
LIPT1
LMAN1
LMNTD2
LOC100128164
LOC100128288
LOC100128340
LOC100129055
LOC100129138
LOC100130701
LOC100130849
LOC100131532
LOC100133177
LOC100133284
LOC100506422
LOC257396
LOC260339
LOC284685
LOC340357
LOC344382
LOC388996
LOC389765
LOC391334
LOC391578
LOC392145
LOC399900
LOC400710
LOC401261
LOC401677
LOC439933
LOC440292
LOC440982
LOC441087
LOC441666
LOC554206
LOC641367
LOC644265
LOC645177
LOC645405
LOC646804
LOC646853
LOC646938
LOC647070
LOC652608
LOC727980
LOC728138
LOC728485
LOC728602
LOC728825
LOC728975
LOC729558
LOC729652
LOC729737
LOC730202
LPCAT1
LPL
LRP1
LRP6
LRPAP1
LRRC1
LRRC10
LRRC37A
LRRC37A2
LRRC37BP1
LRRC4B
LRRFIP1
LRRN2
LSM10
LSM3
LSM3P4
LSM5
LSR
LTBP2
LTBR
LTK
LY6G6C
LYPLA2
MACO1
MACROD1
MAFIP
MAGEA11
MAGEA12
MAGED2
MAGED4B
MAGI1
MAGT1
MALAT1
MAP1LC3B
MAPK8IP1P2
MAPK8IP3
MB21D2
MBD4
MBD6
MBL1P
MC5R
MCF2L2
MCHR2
MCUB
MED11
MED22
MED26
MED29
MEI1
MEP1B
MEPCE
METAP1D
METRNL
METTL14
METTL16
METTL26
METTL27
METTL2B
MFSD11
MFSD12
MFSD14C
MGAT3
MGST2
MIA
MICALL1
MIGA1
MINDY1
MINDY4
MINK1
MIR1180
MIR1185-1
MIR1227
MIR125B2
MIR1265
MIR1289-1
MIR130B
MIR148A
MIR200C
MIR204
MIR2053
MIR210
MIR2116
MIR2276
MIR25
MIR300
MIR320A
MIR320B2
MIR342
MIR377
MIR3976HG
MIR429
MIR448
MIR451A
MIR548H1
MIR548I1
MIR551B
MIR557
MIR561
MIR601
MIR632
MIR636
MIR638
MIR645
MIR657
MIR658
MIR765
MIR874
MIR877
MIR924
MIR937
MIR939
MIR941-2
MIRLET7A1
MIRLET7BHG
MISP
MKNK2
MMP20
MMP23B
MOK
MOSMO
MOSPD3
MPEG1
MPZL2
MRGPRX3
MRPL16
MRPL20
MRPL20-AS1
MRPL42P5
MRPL51
MRPL54
MRPS2
MRPS24
MRPS34
MRPS5
MS4A2
MSTO2P
MTA1
MTA2
MTCH2
MTDH
MTHFD2L
MTIF3
MTLN
MTPAP
MUC5AC
MUSK
MVD
MYBL2
MYDGF
MYF6
MYH16
MYH7B
MYL4
MYL7
MYLK3
MYO1D
MYO1H
MYO7B
MYO9A
MYORG
MZT2A
NAPA
NAPG
NAPSA
NAT14
NCAN
NCDN
NCF2
NCMAP
NDRG1
NDST1
NDUFA13
NDUFB11
NDUFB9
NEAT1
NEO1
NES
NEURL1B
NFKBIL1
NGF
NHLRC4
NIBAN2
NIT2
NLRP10
NMB
NME2
NMT1
NOSIP
NOVA2
NPCDR1
NPDC1
NPEPPS
NPIPA2
NPIPB13
NPM1
NPR1
NPW
NR2F6
NR4A1
NRAS
NRF1
NRGN
NRIP1
NRIP2
NSRP1
NT5M
NTNG2
NUB1
NUDT22
NUDT4B
NUMBL
NUP210
NUP210P1
NUP214
NUTM2F
NYX
OAZ2
OBSCN
OCM2
OPCML
OR10AD1
OR10J1
OR13H1
OR1J1
OR1L8
OR2A42
OR2H2
OR2L3
OR2M5
OR2T33
OR4C15
OR4D10
OR5M3
OR7C2
OR9A4
OS9
OSTCP2
OTUB1
OTUD5
OTUD7B
OVCA2
OXT
P4HA1
PADI2
PAFAH1B2
PAIP2B
PAN3
PANX1
PAQR7
PATE1
PCAT4
PCDH17
PCDHA12
PCDHA4
PCDHB17P
PCDHB19P
PCDHB5
PCDHGA5
PCDHGC3
PCID2
PCSK1N
PCSK5
PCYT2
PDCD11
PDCL3P2
PDCL3P4
PDLIM1
PDYN
PER1
PES1
PET100
PEX11G
PFDN2
PGAP1
PGF
PGK1
PGM5-AS1
PHF13
PHF21B
PHLDA2
PHLDB1
PHLDB3
PHYHIP
PI4KAP1
PIAS2
PIDD1
PIGX
PIGZ
PIH1D1
PIP4P1
PKDREJ
PKNOX2
PLAA
PLCB2
PLCB3
PLCD3
PLD4
PLEKHA8P1
PLEKHM3
PLEKHO1
PLGRKT
PLP2
PLPP4
PLSCR4
PM20D2
PMAIP1
PMCHL1
PMS2P1
PNKP
PNPLA2
PNRC2P1
POF1B
POLD2P1
POLR2A
POLR2C
POLR3GL
POM121L8P
POM121L9P
POU2F3
POU3F1
POU6F1
PPFIA3
PPIAL4E
PPIAL4F
PPIAL4G
PPID
PPP1R35
PPP2R1A
PPP4C
PPT1
PRAMEF14
PRAMEF15
PRAMEF17
PRAMEF9
PRDM16-DT
PREB
PRELID1
PRH1
PRH2
PRKACA
PROP1
PRPF40A
PRPF8
PRPSAP2
PRRT2
PRSS21
PRSS37
PRSS42P
PRSS45P
PRSS8
PRXL2C
PSEN1
PSKH1
PSMA3-AS1
PSMC1P10
PSMC1P7
PSMD13
PSMG3
PTCHD4
PTGES
PTGES3L-AARSD1
PTGES3P3
PTGIR
PTGR2
PTGS1
PTMAP11
PTP4A2
PTPN21
PTRH2
PURG
PWWP3B
PXMP2
PYGO2
PYM1
QRFPR
QTRT1
R3HCC1
R3HCC1L
R3HDM4
RAB28P5
RAB2A
RAB42P1
RAB5B
RABGGTB
RAD54B
RAD54L
RAD54L2
RAET1K
RAMAC
RAMP2-AS1
RANGAP1
RASA1
RASD1
RAX2
RBL2
RBM22P1
RBM24
RBM28
RBP2
RBPJL
RCN3
RDH8
REEP4
REG3A
RETNLB
RETREG3
REX1BD
RFESD
RFPL1
RFPL4A
RFX1
RGPD6
RGS17
RHBDL1
RHBDL2
RHCG
RIMS4
RIOK2
RIPK4
RMND1
RMND5B
RNASEH2A
RNASEH2CP1
RNF122
RNF128
RNF141
RNF167
RNF208
RNF212
RNF223
RNF8
ROBO3
ROM1
RPL10AP9
RPL10L
RPL13AP6
RPL13AP7
RPL21P68
RPL23AP37
RPL23AP42
RPL23AP63
RPL23P6
RPL29
RPL29P12
RPL29P2
RPL29P32
RPL29P6
RPL29P9
RPL39P10
RPL4P5
RPL5P1
RPL5P34
RPL6P19
RPL7A
RPL7AP30
RPL7L1
RPL7P48
RPLP0P2
RPS10P13
RPS10P8
RPS12P3
RPS15AP19
RPS15AP25
RPS21
RPS24P14
RPS27P19
RPS27P29
RPS29P17
RPS2P8
RPS3A
RPS3AP29
RPS3AP39
RPS3AP43
RPS3AP49
RPS4Y1
RPS7
RPS8
RPS8P8
RPSAP12
RPSAP46
RRAGD
RSU1P2
RTL10
RTN4RL2
RUSC1-AS1
S100A14
S100A2
S100PBP
SAMD7
SAP30BP
SAR1AP3
SBDSP1
SCAF1
SCAP
SCARNA12
SCARNA15
SCARNA2
SCFD2
SCNN1B
SDC1
SDC4
SEBOX
SEC14L3
SECTM1
SEM1
SEMA3G
SEMA4C
SEMA5A
SERF1A
SERPINA5
SERTAD3
SF3A2
SF3B3
SFTPD
SFXN5
SGK3
SGMS2
SGSH
SH2D2A
SH3BGR
SHROOM1
SIAH1
SIGLEC6
SIPA1L1
SIRT3
SKA2P1
SLAMF7
SLC12A5
SLC16A3
SLC17A5
SLC19A2
SLC1A4
SLC22A1
SLC25A10
SLC25A19
SLC25A35
SLC25A45
SLC25A46
SLC25A5
SLC26A2
SLC26A4-AS1
SLC26A6
SLC27A4
SLC27A5
SLC29A2
SLC2A3P1
SLC2A3P2
SLC2A8
SLC35C1
SLC35G6
SLC38A10
SLC38A7
SLC39A4
SLC39A7
SLC41A1
SLC43A1
SLC43A2
SLC4A11
SLC5A2
SLC6A16
SLC6A17
SLC6A8
SLED1
SLIRP
SLIT2
SLURP2
SMAD3
SMARCA4
SMG9
SMIM15
SMIM17
SMIM32
SMN2
SMPD2
SMTNL1
SMU1
SMURF1
SNAPC3
SNCA-AS1
SNHG12
SNHG17
SNHG20
SNHG32
SNHG6
SNORA11C
SNORA29
SNORA30
SNORA33
SNORA38
SNORA50C
SNORA5C
SNORA71A
SNORA71C
SNORA78
SNORA7A
SNORC
SNORD105
SNORD114-2
SNORD114-31
SNORD125
SNORD14A
SNORD14C
SNORD17
SNORD1B
SNORD1C
SNORD2
SNORD22
SNORD49A
SNORD4B
SNORD51
SNORD59B
SNORD6
SNORD9
SNRPA1
SNW1
SNX29P1
SNX29P2
SNX31
SNX9
SOCS3
SOCS7
SOD2-OT1
SORBS3
SORD2P
SORL1
SOWAHD
SP3
SP9
SPAG16-DT
SPATA4
SPC25
SPCS2
SPEG
SPEM2
SPINT2
SPRR1A
SQOR
SREK1
SRF
SRRM1P1
SSBP4
SSMEM1
SSTR1
SSX6P
ST13P1
ST20
ST20-AS1
ST8SIA6-AS1
STAC2
STAG3L1
STARD3
STARD4
STAT5A
STBD1
STK11
STK11IP
STK25
STPG1
STRIP1
STX1A
SUCNR1
SUDS3
SULT1E1
SUMO2P3
SUMO2P6
SUPT20HL2
SUPT4H1
SUV39H2
SVOP
SYCE1L
SYDE2
SYNGAP1
SYNJ2
TAAR6
TACR3
TADA3
TAF11L3
TAF11L4
TAF4B
TAFA5
TAL1
TARM1
TAS1R1
TAS2R10
TBC1D17
TBC1D3B
TBCD
TBX18
TBX2
TBXT
TCEAL1
TCF23
TCF24
TCF7L1
TCIRG1
TCTN1
TDP1
TDRD1
TECTA
TEDC1
TEF
TEKT1
TERF1P3
TET1P1
TEX19
TEX22
TFAMP1
TFDP3
TFE3
TGFB1
TGFB1I1
TGFB2
TGFBR3
TGIF2
TGM3
TGM4
TGM7
THAP7
THEM5
TIMM23B
TIMM8B
TK2
TLK2
TM9SF3
TMBIM1
TMEM102
TMEM106A
TMEM106C
TMEM117
TMEM145
TMEM151B
TMEM171
TMEM174
TMEM186
TMEM189-UBE2V1
TMEM237
TMEM273
TMEM30A
TMEM39B
TMEM43
TMEM79
TMEM99
TMEM9B
TMPRSS12
TNFSF12-TNFSF13
TNFSF8
TNK2
TNNC2
TNRC18P2
TNRC6C-AS1
TNS2
TOB2
TOLLIP
TOMM70
TOP1
TOR2A
TOX2
TP53I13
TPI1
TPT1P6
TRADD
TRAF1
TRAFD1
TRAIP
TRAPPC2L
TRARG1
TREH
TRIAP1
TRIM15
TRIM16L
TRIM31
TRIM51EP
TRIM62
TRIM64EP
TRIM6-TRIM34
TRIM72
TRIP11
TROAP
TRPC2
TRPS1
TRPV2
TSFM
TSG101
TSLP
TSPEAR
TSSC4
TSSK1B
TTC30A
TTC36
TTC7A
TUBA1A
TUBB4A
TUG1
TUT1
TVP23A
TXN2
UBAC2
UBALD2
UBE2CP4
UBE2D1
UBE2J2
UBE2Q2P1
UBL5
UBL7
UBQLN3
UBTF
UBTFL5
UBXN7
UCP2
ULK3
UMODL1-AS1
UNCX
UOX
UPK3A
UPP1
UPP2
URM1
USB1
USP17L28
USP28
USP29
USP3-AS1
USP45
USP49
USP7
UTP15
UVSSA
UXS1
VAMP2
VAMP8
VASH2
VDAC1
VDAC1P1
VEGFC
VMO1
VPS33B
VSIG4
VSIG8
VWA2
VWA3A
VWDE
WASF2
WASH5P
WASH7P
WBP1
WDCP
WDFY2
WDR43
WDR49
WDR53
WDR77
WEE2-AS1
WFDC13
WNT10B
WNT2
WNT9B
WRAP53
WSCD2
XIST
XPA
XRCC2
YIPF2
YPEL5P2
YTHDF3
YWHAE
ZBTB24
ZBTB45
ZBTB5
ZBTB6
ZCCHC18
ZCCHC24
ZDHHC14
ZER1
ZFHX2
ZFP36
ZFYVE1
ZFYVE19
ZHX1
ZIC3
ZIK1
ZKSCAN2
ZKSCAN5
ZMAT5
ZNF14
ZNF146
ZNF157
ZNF214
ZNF223
ZNF248
ZNF251
ZNF252P-AS1
ZNF26
ZNF28
ZNF282
ZNF292
ZNF304
ZNF324B
ZNF394
ZNF414
ZNF419
ZNF440
ZNF444
ZNF446
ZNF461
ZNF468
ZNF486
ZNF524
ZNF526
ZNF549
ZNF563
ZNF574
ZNF579
ZNF595
ZNF600
ZNF623
ZNF638
ZNF644
ZNF652
ZNF66
ZNF691
ZNF696
ZNF716
ZNF738
ZNF763
ZNF768
ZNF773
ZNF777
ZNF784
ZNF8
ZNF808
ZNF837
ZNF850
ZNF860
ZNHIT3
ZNRD1
ZNRD2
ZP3
ZSCAN18
2024-03-01
2024-03-02
2024-03-05
2024-03-08
2024-03-10
A1BG-AS1
A1CF
A4GALT
AACS
AADAT
AAGAB
AAK1
AAR2
AARS
AARS2
AASDH
AATK
ABCA1
ABCA10
ABCA2
ABCA3
ABCA4
ABCA6
ABCA7
ABCA8
ABCB1
ABCB10
ABCB4
ABCB7
ABCB8
ABCB9
ABCC1
ABCC4
ABCD1
ABCE1
ABCF1
ABCF3
ABHD11
ABHD12
ABHD14A
ABHD14B
ABHD15
ABHD16A
ABHD17AP1
ABHD17B
ABHD18
ABHD2
ABHD3
ABHD4
ABHD6
ABHD8
ABI3BP
ABITRAM
ABL2
ABRAXAS1
ABRAXAS2
ACAA2
ACACA
ACACB
ACAD10
ACAD9
ACADL
ACADM
ACAN
ACAP1
ACAP2
ACAP3
ACBD5
ACBD6
ACCS
ACE
ACKR2
ACKR3
ACLY
ACMSD
ACOT12
ACOT13
ACOT8
ACOX1
ACOX2
ACP1
ACPP
ACSBG2
ACSF3
ACSL3
ACSL5
ACSM3
ACTG2
ACTN1
ACTR1A
ACTR6
ACVR1
ACVR1B
ACY3
ACYP1
ACYP2
ADA
ADA2
ADAM10
ADAM15
ADAM19
ADAM23
ADAM28
ADAM33
ADAMDEC1
ADAMTS2
ADAMTSL1
ADAMTSL2
ADAMTSL4
ADAP2
ADAR
ADARB1
ADAT1
ADAT2
ADCY10
ADCY3
ADCY5
ADCY9
ADD1
ADD3
ADGRA2
ADGRB2
ADGRB3
ADGRD1
ADGRE2
ADGRE5
ADGRG1
ADGRG5
ADGRG6
ADGRL4
ADGRV1
ADHFE1
ADI1
ADIPOR2
ADIRF
ADM2
ADNP
ADNP2
ADO
ADPGK
ADPRHL1
ADPRM
ADRB1
ADRB2
ADRM1
ADSL
ADSSL1
ADTRP
AEBP1
AFAP1L1
AFF1
AFF3
AFF4
AFG1L
AFG3L1P
AFM
AFMID
AGA
AGAP1
AGAP2
AGAP3
AGAP6
AGBL2
AGBL4
AGBL5
AGFG1
AGGF1
AGMAT
AGO2
AGO3
AGO4
AGPAT1
AGRN
AGTR1
AGXT
AGXT2
AHCTF1
AHCY
AHCYL1
AHCYL2
AHDC1
AHI1
AHNAK
AHSA1
AIDA
AIMP2
AJUBA
AK2
AK8
AK9
AKAP10
AKAP11
AKAP12
AKAP6
AKAP7
AKAP8
AKAP9
AKIRIN1
AKIRIN2
AKNA
AKR1C3
AKR1E2
AKR7L
AKT1S1
AKT2
AKTIP
ALCAM
ALDH16A1
ALDH1A1
ALDH1A2
ALDH1A3
ALDH1B1
ALDH3A1
ALDH5A1
ALDH6A1
ALDH9A1
ALDOB
ALG10
ALG10B
ALG11
ALG13
ALG14
ALG2
ALG6
ALG9
ALKAL2
ALKBH1
ALKBH3
ALLC
ALMS1
ALOX12B
ALPK1
ALPK2
ALPL
ALS2
ALX1
AMDHD1
AMER1
AMFR
AMIGO3
AMMECR1
AMN1
AMOT
AMPD2
AMPD3
AMT
ANAPC10
ANAPC11
ANAPC15
ANAPC16
ANAPC2
ANAPC4
ANAPC7
ANGEL2
ANGPT2
ANGPTL1
ANK2
ANK3
ANKAR
ANKDD1A
ANKFY1
ANKHD1
ANKHD1-EIF4EBP3
ANKIB1
ANKMY1
[truncated: 6,543 more rows]

## Sheet: DE-ARGs
Differentially expressed autophagy related genes
DE-ARGs
MAP1LC3B
RRAGD
VDAC1
ATG101
TNFSF10
CASP8
SLC38A9
SIRT1
STK11
RAB33B
DEPTOR
HSP90AB1
BNIP3L
INSR
CD46
CHMP2A
TUBA1A
RPTOR
CASP3
PRKN
ARNT
TSC1
HIF1A
WDFY3
RAC1
GOPC
DYNC1I2
CALCOCO2
EEF2K
VAMP7
SH3GLB1
EIF2AK2
NCKAP1
TUBA8
LAMP2
ATM
HSF1
PLIN2
MBTPS2
GABARAP
NFE2L2
MAPK1
TBK1
PRKAA2
SIRT2
PIK3R4
RGS19
NBR1
SRC
PIK3C3
CSNK2A1
EGFR
HSPB8
ACACA
RAF1
DAPK2
CANX
NRG3
CCL2
TUBB6
HSPA8
CAMKK2
ATG4A
ITPR1
ZFYVE1
CHMP4B
MVB12B
RNASE1
DYNC1H1
APOL1
NLRC4
AKT1S1
TOMM20
CHMP6
ATG13
COASY
PTEN
CP
WIPI1
DYNC1LI2
EPAS1
VIM
TSG101
USP30
NPC1
UVRAG
LAMTOR1
GTPBP2
PRKAB2
ULK2
VPS37A
PRKAB1
ATG7
DNAJB1
CHMP2B
CDKN1B
RB1CC1
TOMM40
CHMP3
RAB24
RB1
TM9SF1
KIF5B
HSPA5
EEF1A1
MAPK3
TSC2
DNAJB9
GAA
LAMTOR5
BAG1
MVB12A
UBA52
ATG16L1
RRAGB
TOMM70
SERPINA1
PRKCD
WDR45
TP73
ULK3
DYNLL2
PEA15
RAB5A
NRG2
TUBA4B
HDAC1
FOXO1
CHMP7
FADD
CTSB
CX3CL1
VEGFA
INS
BNIP1
RHEB
IKBKB
PRKAR1A
CAPN10
TUBB2B
TUBB4A
MTMR14
RELA
CHAF1A
IKBKE
ITGB4
RRAGC
ATF6
PTK6
BAG3
LAMTOR2
LAMTOR3

## Sheet: Mcode protein
Important modular protein
MCODE
GABARAP
ATG4A
AKT1S1
INS
ATM
HDAC1
RELA
CCL2
NBR1
ULK2
CALCOCO2
ZFYVE1
WDR45
ATG16L1
RHEB
PRKAB1
RRAGC
SLC38A9
LAMTOR3
ATG13
LAMTOR1
LAMP2
RRAGD
PRKAA2
FOXO1
TSC1
LAMTOR2
RRAGB
ATG101
LAMTOR5
RB1CC1
PRKAB2
PIK3R4
UVRAG
BNIP3L
WIPI1

## Sheet: Machine learning
The result of machine learning
LASSO	RF			Signature genes		Key genes
MAP1LC3B	BNIP3L			RRAGD		TNFSF10
RRAGD	DEPTOR			MAP1LC3B		MAP1LC3B
ATG101	RPTOR			TNFSF10
TNFSF10	PTEN			TUBA1A
CASP8	ARNT			ATG101
HSP90AB1	GTPBP2
TUBA1A	EIF2AK2
PRKN	GABARAP
RAC1	RRAGD
CHMP4B	CHMP2A
ULK2	STK11
TP73	SH3GLB1
PTK6	HIF1A
	MAP1LC3B
	SIRT1
	WIPI1
	WDFY3
	ATG101
	HSPB8
	TNFSF10
	VDAC1
	CALCOCO2
	NFE2L2
	TUBA1A
	DYNLL2
	SRC
	PRKAB2
	VAMP7
	KIF5B
	DYNC1LI2

## Sheet: Immune infiltration
Sample	Group	sample	B cells naive	B cells memory	Plasma cells	T cells CD8	T cells CD4 naive	T cells CD4 memory resting	T cells CD4 memory activated	T cells follicular helper	T cells regulatory (Tregs)	T cells gamma delta	NK cells resting	NK cells activated	Monocytes	Macrophages M0	Macrophages M1	Macrophages M2	Dendritic cells resting	Dendritic cells activated	Mast cells resting	Mast cells activated	Eosinophils	Neutrophils
GSM3091782	LN	GSM3091782	0	0.0103231	0.0877731	0.0173703	0	0.0564803	0	0	0.131533	0.0635742	0	0.00345337	0.174911	0.283763	0.0952282	0.0525036	0	0	0.0216613	0	0	0.00142597
GSM3091783	LN	GSM3091783	0.0764448	0	0.0935427	0.00233384	0.0451444	0	0	0	0.0642445	0.170096	0	0	0.130602	0.216392	0.0745081	0.0745854	0	0	0.0521058	0	0	0
GSM3091784	LN	GSM3091784	0.0518599	0	0.0180458	0.015414	0.0582825	0	0	0	0.0623935	0.109705	0	0	0.196129	0.173104	0.12104	0.1226	0	0	0.0714268	0	0	0
GSM3091785	LN	GSM3091785	0.029025	0.00945166	0.0451197	0.0433822	0.0682144	0	0	0.0191517	0.076228	0.0623719	0.0189794	0	0.222789	0	0.160363	0.182451	0	0	0.0624733	0	0	0
GSM3091786	LN	GSM3091786	0.0225074	0	0.0295382	0.00674284	0	0.137459	0	0.00795329	0.0713217	0.0813519	0.0203477	0	0.0233648	0.143107	0.0577296	0.266005	0	0	0	0.132571	0	0
GSM3091787	LN	GSM3091787	0	0.0280883	0.0306404	0.123553	0.179384	0	0.00593814	0	0.134543	0.0898605	0	0	0.0879833	0	0.0141354	0.222438	0	0.024226	0.0592099	0	1e-06	0
GSM3091788	LN	GSM3091788	0.0494808	0	0.0562385	0.0957776	0	0.107934	0	0	0.0953579	0.00946544	0	0.0709494	0.166999	0.114001	0.00461557	0.157615	0	0	0.0558375	0	0	0.0157283
GSM3091789	LN	GSM3091789	0.022386	0.00813356	0.0610592	0.139046	0.0297804	0	0.0353219	0	0.0269465	0.178362	0	0	0.0979427	0.0950094	0.0767929	0.166079	0	0	0.0631408	0	0	0
GSM3091790	LN	GSM3091790	0	0.100919	0.0214443	0.107386	0	0	0	0	0.0926557	0.0509043	0	0	0.35257	0.115116	0.0471343	0.0793265	0	0	0.0325441	0	0	0
GSM3091791	LN	GSM3091791	0.00456433	0	0.0159795	0.0613582	0	0.188343	0	0	0.0505751	0.0416135	0	0.0178909	0.270419	0.0731688	0.0221289	0.188559	0.00951549	0	0.0558835	0	0	0
GSM3091792	LN	GSM3091792	0	0.0322912	0.0451881	0.124398	0	0.17756	0	0.0081387	0.0645835	0.0120178	0	0.003752	0.0937067	0.190916	0.0581227	0.115882	0.0136279	0	0.0598163	0	0	0
GSM3091793	LN	GSM3091793	0.0964486	0	0.00412133	0.0297058	0	0.219915	0	0	0.143125	0	0.0427058	5.73477e-05	0.240348	0	0.0116141	0.174422	0	0	0.0260237	0	0	0.0115126
GSM3091794	LN	GSM3091794	0.0435122	0	0.0187314	0	0	0.237617	0	0	0.130785	0.00947612	0.0218849	0	0.208018	0.0805881	0.0318834	0.191346	0	0	0.0261578	0	0	0
GSM3091795	LN	GSM3091795	0.0371613	0	0.0836874	0.104065	0.0259337	0.0358078	0.103442	0	0.0428653	0.185512	0	0	0.0946966	0	0.0687511	0.139492	0	0	0.0785866	0	0	0
GSM3091775	HC	GSM3091775	0	0	0.108198	0.158176	0	0	0	0.00436891	0.198461	0	0.0399084	0.0662154	0.122245	0.163859	0.0213487	0	0.0128476	0	0.0888148	0	0	0.0155578
GSM3091776	HC	GSM3091776	0	0.0516668	0.0840141	0	0	0	0	0	0.109196	0.385326	0	0.043215	0	0.01314	0	0	0.235013	0.00185697	0.0670029	0	0.0095688	0
GSM3091777	HC	GSM3091777	0	0.204571	0.0917571	0.0551013	0.0761239	0	0.00518831	0.0144732	0	0.020937	0	0.0155425	0	0.0975229	0.00974075	0.0335922	0.0424668	0	0.294115	0	0.00935845	0.0295094
GSM3091778	HC	GSM3091778	0.00166836	0	0.0424522	0.0994186	0.0351369	0	0	0.0194991	0.00657253	0.185676	0	0.0153598	0	0.356877	0.124177	0	0.0248396	0	0	0.0169972	0	0.0713265
GSM3091779	HC	GSM3091779	0	0.0801434	0.0322782	0.0038991	0	0.214817	0.0112896	0.24528	0	0	0.0181918	0	0.0244718	0	0	0	0.136018	0.0914088	0.0336336	0	0.0381408	0.0704284
GSM3091780	HC	GSM3091780	0.0483119	0	0.0728953	0.0388859	0.108325	0	0	0	0.229587	0.0628587	0	0	0.17716	0	0	0.149208	0	0.0274744	0.0554845	0	0	0.0298096
GSM3091781	HC	GSM3091781	0	0.228879	0.129121	0.0614531	0	0	0	0.0411953	0.0232514	0.134406	0	0.154857	0	0.0354611	0	0	0.0221183	0.00749833	0.0221188	0	0.108758	0.0308818

## Sheet: Animal experiment
urine protein（mg）				Glomerular score				Spleen index					Perirenal lymph node index
	C57BL/6	lpr			C57BL/6	lpr				C57BL/6	lpr			C57BL/6	lpr
	0.25	1			3	8				0.00352	0.0149963			0.00128	0.0147463
	0.37	0.87			4	7				0.00258398	0.0136467			0.00258398	0.0123831
	0.43	1.05			4	7				0.00314713	0.0122822			0.00196696	0.0114253
	0.4	1.24			5	6				0.002537	0.00850159			0.0012685	0.00770457
	0.41	1.58			2	9				0.00254823	0.0129639			0.00145613	0.010422
		gene symbol				△CT=CT目的基因-Ct内参基因			△△CT=△CT对照-△CT实验			扩增倍数=2-△△CT			平均值
	Sample number	β-Actin	LC3B	TNFSF10		LC3B	TNFSF10		LC3B	TNFSF10		LC3B	TNFSF10		LC3B	TNFSF10
sample 1	C57BL/6_1	16.637	22.463	29.979		5.826	13.342		0.0536667	0.0176667		1.0379	1.01232
	C57BL/6_2	16.527	22.473	29.866		5.946	13.339		-0.0663333	0.0206667		0.955062	1.01443		1.00059	1.00018
	C57BL/6_3	16.418	22.285	29.816		5.867	13.398		0.0126667	-0.0383333		1.00882	0.973779
	lpr_1	16.848	24.788	26.535		7.94	9.687		-2.06033	3.67267		0.239761	12.7521
	lpr_2	17.099	24.48	26.949		7.381	9.85		-1.50133	3.50967		0.353227	11.3898		0.275505	10.9087
	lpr_3	16.715	24.693	26.973		7.978	10.258		-2.09833	3.10167		0.233528	8.5841
sample 2	C57BL/6_1	16.566	22.416	29.449		5.85	12.883		-0.168667	0.410667		0.889665	1.3293
	C57BL/6_2	16.887	22.16	30.699		5.273	13.812		0.408333	-0.518333		1.32715	0.698178		1.02125	1.03499
	C57BL/6_3	16.591	22.512	29.777		5.921	13.186		-0.239667	0.107667		0.846941	1.07748
	lpr_1	16.446	24.738	26.293		8.292	9.847		-2.61067	3.44667		0.163724	10.9031
	lpr_2	16.551	24.457	26.863		7.906	10.312		-2.22467	2.98167		0.213948	7.89898		0.211587	10.0065
	lpr_3	16.996	24.637	26.802		7.641	9.806		-1.95967	3.48767		0.257088	11.2174
sample 3	C57BL/6_1	16.629	22.137	30.949		5.508	14.32		0.270667	0.055		1.20637	1.03886
	C57BL/6_2	16.691	22.573	30.863		5.882	14.172		-0.103333	0.203		0.93088	1.15109		1.00924	1.00873
	C57BL/6_3	16.316	22.262	30.949		5.946	14.633		-0.167333	-0.258		0.890487	0.836246
	lpr_1	16.23	24.059	26.738		7.829	10.508		-2.05033	3.867		0.241428	14.5909
	lpr_2	16.23	24.316	27.079		8.086	10.849		-2.30733	3.526		0.202034	11.5195		0.195705	11.8051
	lpr_3	16.059	24.637	27.216		8.578	11.157		-2.79933	3.218		0.143654	9.30496
